# Supplementary material for: Genomewide identification of pheromone-targeted transcription in fission yeast
Source: BMC Genomics. 2006 Nov 30;7:303. doi: 10.1186/1471-2164-7-303 (PMC1693924; doi:10.1186/1471-2164-7-303)
Supplement: Additional file 1 — Pheromone-induced genes and putative ste11 binding sites in their upstream intergenic regions. See top of Table for column definitions [file 1471-2164-7-303-S1.xls]

## Sheet: supplementary_table1.txt
Supplementary Table 1. Pheromone-induced genes and putative ste11 binding sites in their upstream intergenic regions
Column 5: shows genes that were selected as consistently and persistently rinduced by M-factor, P-factor or both
Columns 6-8: mean fold change in response to M-factor, significance of the change, standard deviation (% of mean fold change)
Columns 9-11: mean fold change in response to P-factor, significance of the change, standard deviation (% of mean fold change)
Column 12: Relative transcript level in P and M cells in the absence of pheromone treatment
Column 13: length of upstream inter-genic region
Columns 14-19: position, strand, sequence, score and significance of the best match ste11 binding site in each inter-genic region. If an IGR has more than one site with the maximum score the site nearest the initiator ATG is shown.
Columns 20-22: Number of matches to the consensus ste11 binding site (TTTCTTTGTT) in inter-genic regions with upto 0, 1 and 2 mis-matches
Array name	Primary Name	Systematic name	Product	Group	M-fac mfc	M-fac p-value	M-fac sd	P-fac mfc	P-fac p-value	P-fac sd	Pcell/Mcell	IGR length	start	end	strand	sequence	score	ln(P)	TTTCTTTGTT 0mm	TTTCTTTGTT 1mm	TTTCTTTGTT 2mm
hmg1	hmg1	SPCC162.09c	3-hydroxy-3-methylglutaryl-CoA reductase	M	128.8	0.0112009	116.2	4.5	0.0330144	63.8	1.166	2748	-2423	-2414	R	agagAACAAAGAAActta	12.12	-12.85	1	6	21
SPBC4.01		SPBC4.01	sequence orphan	P	115.6	3.08e-05	72.8	1037	0.0023219	233.2	1.1345	325	-106	-97	D	aaaaTTTCTTTGTTtcaa	12.12	-12.85	1	3	3
agl	agl1	SPAPB24D3.10c	alpha-glucosidase Agl1	M	88.5	0.0061592	105.1	19.6	0.0159496	84	2.2915	6825	-1782	-1773	R	catgAACAAAGAAActcg	12.12	-12.85	2	8	38
rep1	rep1	SPBC2D10.06	MBF transcription factor complex subunit Rep1	M&P	24	0.0025132	89.3	10	0.0002437	62.2	1.0325	896	-536	-527	R	gtaaAACAAAGAAAggat	12.12	-12.85	2	3	9
SPAC31G5.07		SPAC31G5.07	conserved fungal protein	M&P	23.2	0.0011562	62.8	26.3	2.73e-05	66.8	0.9035	397	-361	-352	R	cgggAACAAAGAAAacac	12.12	-12.85	1	2	6
SPBC146.02		SPBC146.02	sequence orphan	M&P	20.3	0.0004162	67.3	6.4	1.74e-05	28.6	1.2555	933	-226	-217	R	catgAACAAAGAAAcctt	12.12	-12.85	1	3	8
dhc1	dhc1	SPAC1093.06c	dynein heavy chain	M&P	14.9	0.00134	76.3	73.1	0.0019382	177.9	0.789	993	-116	-107	D	tagaTTTCTTTGTTccgc	12.12	-12.85	3	4	6
spk1	spk1	SPAC31G5.09c	MAP kinase Spk1	M&P	12.4	3.43e-05	42.2	5.8	2.69e-05	28.9	1.1435	1091	-604	-595	D	aaacTTTCTTTGTTattg	12.12	-12.85	2	4	11
rgs1	rgs1	SPAC22F3.12c	regulator of G-protein signaling Rgs1	M&P	11.7	0.0010302	104.2	11.2	9.9e-06	37.4	0.782	1940	-462	-453	D	atgaTTTCTTTGTTtaaa	12.12	-12.85	2	3	14
fus1	fus1	SPAC20G4.02c	formin Fus1	P	10.7	0.0017736	59.9	11.7	2e-06	25.5	1.1515	918	-168	-159	R	accgAACAAAGAAAgtta	12.12	-12.85	2	2	5
ste7	ste7	SPAC23E2.03c	meiotic suppressor protein Ste7	M&P	8.4	5.88e-05	35	7.4	0.0010345	89.4	0.98	4144	-737	-728	D	tgatTTTCTTTGTTtgaa	12.12	-12.85	3	6	35
mis4	mis4	SPAC31A2.05c	cohesin loading factor Mis4	M	7.4	0.0001266	42	3	0.018075	33.2	1.012	834	-82	-73	D	gacgTTTCTTTGTTttta	12.12	-12.85	1	1	6
SPAC22A12.17c		SPAC22A12.17c	short chain dehydrogenase	M&P	7.2	3.74e-05	40.4	3.6	0.000157	29.3	2.671	3437	-3158	-3149	R	gatcAACAAAGAAAcgtc	12.12	-12.85	1	10	32
mei2	mei2	SPAC27D7.03c	RNA-binding protein involved in meiosis Mei2	M	6.7	0.0003032	59	4.8	0.0010192	39	1.085	4252	-917	-908	D	ctctTTTCTTTGTTtgtt	12.12	-12.85	4	10	48
cig2	cig2	SPAPB2B4.03	cyclin	M&P	5.8	0.0018284	75.2	5.7	4.7e-05	32.9	0.8335	2213	-896	-887	D	ttgtTTTCTTTGTTctgg	12.12	-12.85	1	2	14
tht1	tht1	SPAC13C5.03	nuclear membrane protein involved in karyogamy	M&P	5.1	0.0013101	51.3	15	0.0007475	97.2	1.184	243	-131	-122	D	tgagTTTCTTTGTTtacc	12.12	-12.85	1	2	2
SPAP7G5.03		SPAP7G5.03	conserved fungal protein	M&P	5	0.0001935	38.9	9.6	0.0007891	82.7	0.549	1358	-64	-55	R	tctaAACAAAGAAAtgca	12.12	-12.85	2	3	7
SPBC4C3.01		SPBC405.02c	sequence orphan	M	4.6	0.0021758	77.9	1.7	0.0170097	33.8	1.04	820	-477	-468	D	tatcTTTCTTTGTTccat	12.12	-12.85	1	1	8
SPAPB1E7.06c	eme1	SPAPB1E7.06c	Holliday junction resolvase subunit Eme1	M	4.3	0.0001929	34.2	2.2	0.0002114	20.7	0.7205	3765	-1122	-1113	D	ctgcTTTCTTTGTTtggt	12.12	-12.85	1	9	45
SPAC31G5.10	eta2	SPAC31G5.10	Myb family	M	4.2	0.0004301	37.9	1.1	0.34287	19.7	1.385	1091	-489	-480	D	aaagTTTCTTTGTTaatg	12.12	-12.85	2	4	11
SPAC6C3.01c	msa1	SPAC13G7.13c	RNA-binding protein Msa1	M	4.1	0.0008729	54.6	2.4	0.0024107	34	1.072	4405	-2099	-2090	D	ttttTTTCTTTGTTgctc	12.12	-12.85	2	12	39
SPBC1604.01		SPBC1604.01	sulfatase modifying factor 1 related	M&P	4	5.75e-05	28.8	5.7	0.0037389	96.3	1.033	1243	-289	-280	D	gttgTTTCTTTGTTtaat	12.12	-12.85	1	3	9
ste11	ste11	SPBC32C12.02	transcription factor Ste11	M&P	3.9	8.34e-05	30	3.4	0.00019	31.3	1.2155	7614	-1382	-1373	D	gttgTTTCTTTGTTgcaa	12.12	-12.85	4	16	64
SPBP4H10.12		SPBP4H10.12	conserved protein (fungi and bacteria)	M	3.6	9.1e-06	16.8	2.2	0.0002156	20.4	1.418	1449	-499	-490	R	ggagAACAAAGAAAtatg	12.12	-12.85	1	3	11
SPAC16E8.02		SPAC16E8.02	conserved protein (broad species distribution)	M	3.6	0.0001492	31.1	1.8	0.0034805	21.2	1.0165	806	-12	-3	R	ttaaAACAAAGAAAt	12.12	-12.85	1	2	6
pas1	pas1	SPAC19E9.03	cyclin	M	3	0.0004601	35.4	1.6	0.0001016	10.4	1.6275	5731	-4751	-4742	D	taaaTTTCTTTGTTtttg	12.12	-12.85	1	14	64
rph1	pfh1	SPBC887.14c	pif1 helicase homolog Pfh1	M	3	0.000173	24.7	1.9	0.024059	39.1	0.93	1194	-1052	-1043	D	ctagTTTCTTTGTTtgct	12.12	-12.85	1	2	7
mam4	mam4	SPAC10F6.12c	protein-S isoprenylcysteine O-methyltransferase Mam4	M&P	2.9	3.29e-05	18.9	4	5.88e-05	25.3	1.898	720	-273	-264	D	tgatTTTCTTTGTTttac	12.12	-12.85	1	4	8
ste4	ste4	SPAC1565.04c	adaptor protein Ste4	P	2.8	0.0004956	29	2.6	1.39e-05	13.4	1.0065	882	-91	-82	D	atgcTTTCTTTGTTataa	12.12	-12.85	1	1	7
SPAC4G9.14		SPAC4G9.14	Mvp17/PMP22 family	P	2.8	0.0009427	41.5	3.5	1.93e-05	19.9	0.9535	1191	-214	-205	R	attaAACAAAGAAAtaaa	12.12	-12.85	1	3	9
SPAC17A5.04c	mde1	SPAC17A5.04c	peptidase family M12B	P	2.8	0.0012182	35	2.8	0.0002182	31.2	0.958	428	-321	-312	D	tgctTTTCTTTGTTttat	12.12	-12.85	1	3	8
itr2	itr2	SPAC20G8.03	MFS myo-inositol transporter	P	2.7	0.0005362	28.8	3.7	0.0001706	27.9	1.0355	988	-353	-344	D	tgagTTTCTTTGTTcccc	12.12	-12.85	1	1	5
SPAC1006.01	psp3	SPAC1006.01	serine protease	P	2.6	8.75e-05	20.8	2.6	1.61e-05	15.2	1.1075	1611	-261	-252	D	tgttTTTCTTTGTTgcat	12.12	-12.85	1	2	9
SPBP4H10.11c		SPBP4H10.11c	long-chain-fatty-acid-CoA ligase	P	2.1	0.0062615	47.2	2.7	4.52e-05	19	1.1285	1449	-963	-954	D	cataTTTCTTTGTTctcc	12.12	-12.85	1	3	11
SPAC227.06		SPAC227.06	Rab GTPase binding	M&P	5.1	5.99e-05	30.9	6.3	2.82e-05	31.3	0.8855	190	-47	-38	D	taaaCTTCTTTGTTcacc	10.73	-12.34	0	1	2
SPAP14E8.02		SPAP14E8.02	transcription factor	M	4.1	0.0001613	32.4	2.5	0.0016009	28.9	0.811	2798	-675	-666	D	catcATTCTTTGTTtctt	10.37	-11.87	0	3	22
SPAC19D5.08c		SPAC14C4.01c	conserved fungal protein	M	4	0.0017671	66.9	1.5	0.011468	23	1.3575	434	-74	-65	R	aaacAACAAAGAATtggg	10.37	-11.87	0	1	3
SPAC7D4.09c		SPAC7D4.09c	steroid dehydrogenase	M	3.3	0.0002229	33.5	2.3	0.0314153	46.5	1.0065	473	-77	-68	D	tcacATTCTTTGTTctat	10.37	-11.87	0	1	1
SPAC57A7.02c		SPAC167.06c	sequence orphan	P	3.2	0.0021191	41.2	2.8	0.000126	24.2	1.131	437	-338	-329	D	gcgaATTCTTTGTTgatg	10.37	-11.87	0	2	3
SPBC337.02c		SPBC337.02c	pseudogene	P	3.1	0.0015771	43	4.4	0.0002433	40.1	1.201	1764	-260	-251	D	tagcATTCTTTGTTtaaa	10.37	-11.87	0	2	10
SPACUNK4.16c		SPACUNK4.16c	alpha,alpha-trehalose-phosphate synthase	M&P	6.3	0.0003386	43.8	13.7	0.0043554	140.4	1.192	1304	-555	-546	D	ttccTTCCTTTGTTtcaa	9.92	-11.65	0	2	10
SPBC359.06		SPBC359.06	adducin N-terminal domain protein	M	4.8	0.0002623	43.7	1.5	0.0023376	17	1.054	1683	-168	-159	R	tatcAACAAAGGAAtcaa	9.92	-11.65	0	3	15
SPAP11E10.02c	mam3	SPAP11E10.02c	cell agglutination protein Mam3	P	3.3	0.0011317	38.9	364.9	0.0022554	222.6	1.384	1795	-584	-575	R	atgaAACAAAGGAAgttg	9.92	-11.65	0	3	15
mam1	mam1	SPBC25B2.02c	M-factor transporter Mam1	P	2.3	0.0225927	67	9.2	2.9e-06	21.9	4.4545	1848	-207	-198	D	ttagTTCCTTTGTTatat	9.92	-11.65	0	1	8
SPBC1685.12c		SPBC1685.12c	dubious	P	0.6	0.167057	44.6	6.4	0.0002017	43.5	0.9645	1853	-1341	-1332	R	aatcAACAAAGGAAattt	9.92	-11.65	0	2	15
rlc1	rlc1	SPAC926.03	myosin II regulatory light chain	M&P	3.8	0.0005477	46.6	3	2.85e-05	19.2	1.0075	1541	-360	-351	D	acatCTCCTTTGTTctca	8.52	-11.52	0	1	12
SPBC13G1.02		SPBC13G1.02	mannose-1-phosphate guanyltransferase	M	3.2	0.000155	29.1	2.3	0.0008546	27.2	0.9725	531	-125	-116	R	attaAACAAAGGAGagct	8.52	-11.52	0	1	4
SPCPJ732.02c		SPCPJ732.02c	xylulose kinase	M	2.8	0.0001242	24.1	1.1	0.141016	18	1.557	1566	-1341	-1332	R	aaagAACAAAGGAGtaag	8.52	-11.52	0	0	6
frp1	frp1	SPBC1683.09c	ferric-chelate reductase Frp1	M	14.1	0.0013628	91.4	2.6	0.0196196	60.6	1.0805	2277	-462	-453	D	acaaGTTCTTTGTTaaat	8.33	-11.36	0	2	12
SPAC19A8.02		SPAC19A8.02	pleckstrin homology domain	P	1.9	0.0233406	37.9	23.7	0.0080633	145.6	0.9445	1928	-1535	-1526	R	tatgAACAAAGAACgaga	8.33	-11.36	0	1	15
SPCC74.04		SPCC74.04	amino acid permease family	M	3.7	0.0002672	34.2	2.5	0.0287457	37.7	0.9795	4975	-3029	-3020	D	tctaATCCTTTGTTcatt	8.16	-11.2	0	3	31
SPBC1711.07		SPBC1711.07	WD repeat protein	P	3	0.0013645	45.6	3.6	3.62e-05	23.5	0.9245	2030	-1147	-1138	R	tttcAACAAAGGATcgta	8.16	-11.2	0	0	9
SPBC19C7.04c		SPBC19C7.04c	conserved yeast protein	P	2.8	0.0042493	45.7	3.8	2.5e-05	22.9	0.704	4125	-514	-505	D	aaacATCCTTTGTTtcta	8.16	-11.2	0	0	34
SPCC191.13		SPCC1450.02	bromodomain protein	M	119.6	0.0001059	87.5	75.6	0.0915329	93.8	0.8885	1744	-745	-736	R	cttgAACAAAGTAAacaa	8.12	-10.91	0	1	8
gut2	gut2	SPCC1223.03c	glycerol-3-phosphate dehydrogenase Gut2	M	4.3	3.4e-06	16.8	3.7	0.0132861	42	1.429	2326	-466	-457	D	aattTTACTTTGTTtagg	8.12	-10.91	0	3	24
isp6	isp6	SPAC4A8.04	vacuolar serine protease Isp6	M	4	8.87e-05	29.2	2.6	0.002197	34.1	1.051	2914	-2318	-2309	D	tataTTGCTTTGTTagag	8.12	-10.91	0	3	21
SPBC365.01		SPBC365.01	sec14 cytosolic factor family	M	67.5	0.0003963	120.3	2.6	0.0005354	28	0.489	3227	-1307	-1298	R	gttgAACACAGAAAtaat	8.07	-9.82	0	3	11
srp14	srp14	SPAC19B12.09	signal recognition particle subunit Srp14	M&P	14.4	0.0003439	65.9	9.2	8.73e-05	33.9	1.069	1281	-735	-726	D	ctcaTTTCTTTGCTtttg	8.07	-9.82	0	2	8
SPBC1E8.05		SPBC1E8.05	glycoprotein	M&P	14	0.0005741	66	4.6	9.94e-05	31.3	0.841	1529	-123	-114	D	ttcaTTTCTTTGGTaata	8.07	-9.82	0	1	6
SPAC32A11.01		SPAC32A11.01	conserved fungal protein	M&P	13.2	0.0012352	71.2	8.5	1.5e-06	20.7	1.136	251	-48	-39	D	gcttTCTCTTTGTTcgaa	8.07	-9.82	0	1	2
SPAC513.05	mns2	SPAC513.05	alpha-mannosidase	M&P	10.9	0.0001413	48.8	8.5	0.0002173	49.2	1.439	1198	-194	-185	R	aataAACAAAGACAgatt	8.07	-9.82	0	3	10
mek1	mek1	SPAC14C4.03	Cds1/Rad53/Chk2 family protein kinase Mek1	M	8.6	0.0002104	46.1	4.4	0.256946	55.6	1.0305	1019	-458	-449	D	caaaTTTCTTCGTTatga	8.07	-9.82	0	1	4
pi013	mei4	SPBC32H8.11	meiotic forkhead transcription factor Mei4	M	7.6	0.0019061	76.7	3.2	0.0044343	55.3	0.904	570	-397	-388	R	aaaaAGCAAAGAAAatta	8.07	-9.82	0	2	6
SPAC22A12.06c		SPAC22A12.06c	serine hydrolase	M&P	6.6	5.22e-05	36.4	4.9	2.8e-06	17.3	0.6735	1599	-253	-244	D	ttgtTTTCTTTGTCtttt	8.07	-9.82	0	1	8
SPAC6C3.05		SPAC6C3.05	sequence orphan	M	5.3	0.0009252	67.2	2.5	0.0032536	37.3	0.893	1061	-204	-195	D	gccaTTTCTTTGATctaa	8.07	-9.82	0	1	5
SPBC215.16c	rev1	SPBC1347.01c	deoxycytidyl transferase Rev1	M	4.6	0.0008529	49.1	3	0.0030242	42	0.9795	398	-218	-209	D	gataTTTCGTTGTTtttt	8.07	-9.82	0	1	4
SPAC29A4.12c		SPAC29A4.12c	sequence orphan	M&P	4.5	0.0010407	52.3	5.6	0.0006095	50.7	1.0895	3202	-1198	-1189	R	gcgaATCAAAGAAAttga	8.07	-9.82	0	9	36
SPCC1442.07c		SPCC1442.07c	ubiquitin family protein	M	4	5.17e-05	25	2.3	0.0011445	27.3	0.915	1047	-86	-77	D	ataaTATCTTTGTTtttt	8.07	-9.82	0	2	3
SPAC6G9.13c	bqt1	SPAC6G9.13c	bouquet formation protein Bqt1	M	3.8	0.0010012	49.9	3	0.0007822	32.6	0.989	1438	-212	-203	D	tggaTTTCTTTGTGtaaa	8.07	-9.82	0	1	9
SPBC3D6.13c		SPBC3D6.13c	protein disulfide isomerase	M	3.3	1.73e-05	18	2.8	0.0003547	30	0.9555	6061	-940	-931	D	ttttTTTCTTTGATcttt	8.07	-9.82	0	6	40
SPBC1271.08c		SPBC1271.08c	sequence orphan	M	3.1	0.0002591	36.1	1.6	0.0972736	46.3	1.5385	4543	-2904	-2895	R	ttaaAACAATGAAAaaaa	8.07	-9.82	0	2	22
SPAC17C9.15c		SPAC17C9.15c	sequence orphan	M	3.1	0.0001571	26.8	1.6	0.0340258	31.5	0.9865	1033	-873	-864	D	tgagTTTCTTTGCTgttt	8.07	-9.82	0	1	7
SPAC513.04		SPAC513.04	sequence orphan	P	3.1	0.0027993	43.5	6.6	3.7e-06	19.2	2.0275	221	-87	-78	D	gtgaTCTCTTTGTTcatt	8.07	-9.82	0	1	1
SPBC800.14c		SPBC800.14c	conserved fungal protein	M	2.8	0.0002414	27.9	2.3	0.0002605	20.1	0.9935	800	-112	-103	D	acagTTTCTTAGTTacat	8.07	-9.82	0	1	2
psk1	psk1	SPCC4G3.08	serine/threonine protein kinase Psk1	P	2.8	0.0023192	38.1	3.6	0.0005135	37.5	0.949	709	-73	-64	R	aaacAACAAGGAAAaggc	8.07	-9.82	0	1	2
SPBC409.03	swi5	SPBC409.03	Swi5 protein	P	2	0.164692	82.3	3.2	6.7e-06	14.8	1.0795	2681	-1451	-1442	R	aatgAACCAAGAAAgtaa	8.07	-9.82	0	2	7
cwp1	cwp1	SPAPB1A10.04c	geranylgeranyltransferase I alpha subunit Cwp1	P	1.3	0.023877	18.2	4.6	5.4e-06	20.6	0.9625	1556	-148	-139	R	actaAACAAAGAGActca	8.07	-9.82	0	1	8
SPBC1685.05		SPBC1685.05	serine protease	P	1.2	0.416517	27.3	6.6	4.2e-06	22.4	1.604	2075	-76	-67	D	gcttTTTCTTTGTGtttg	8.07	-9.82	0	2	9
sxa2	sxa2	SPAC1296.03c	serine carboxypeptidase	P	1.1	0.768064	36.1	1615.9	0.0017657	163.1	1.1745	1468	-328	-319	D	tgggTGTCTTTGTTgccc	8.07	-9.82	0	4	16
dmc1	dmc1	SPAC8E11.03c	RecA family ATPase Dmc1	M&P	11.1	0.0006323	65.4	5.9	7.54e-05	39.4	0.9215	553	-156	-147	D	actgTTTTTTTGTTgtga	7.67	-9.49	0	1	5
SPAC4F10.17		SPAC4F10.17	hypothetical protein	M&P	10.6	8.55e-05	42.2	7.8	0.0005127	73	0.9165	480	-193	-184	R	taacAACAAATAAAgcat	7.67	-9.49	0	1	4
SPBC1347.12		SPBC1347.12	actin-like protein	M&P	9.5	0.0041058	95.1	10.3	3.41e-05	49.1	0.9495	1412	-860	-851	R	ttacAAAAAAGAAAtgcc	7.67	-9.49	0	2	8
SPBC3H7.08c		SPBC3H7.08c	conserved fungal protein	M&P	8.2	0.0012752	73.4	4.8	0.0004019	43.8	0.9405	1805	-497	-488	D	cattTTTATTTGTTtgcg	7.67	-9.49	0	2	13
SPAC57A10.04		SPAC57A10.04	sequence orphan	M&P	8.2	0.0002954	52.8	7	3.71e-05	33.6	1.008	1090	-635	-626	D	tcagTTTTTTTGTTacaa	7.67	-9.49	0	1	7
SPAC31G5.06		SPAC31G5.06	sequence orphan	M&P	6.5	0.0013609	67.7	7.8	0.0002012	46.1	0.859	853	-122	-113	D	aaatTTTGTTTGTTgcca	7.67	-9.49	0	1	5
SPBC119.14	rti1	SPBC119.14	Rad22 homolog Rti1	M	6.4	0.0017416	82.6	4.9	0.0028355	57.4	0.901	1697	-99	-90	R	cgtaAACAAACAAAtgtg	7.67	-9.49	0	4	15
SPAC22F8.04		SPAC22F8.04	phosphate/phosphoenolpyruvate translocator	M	6	0.0003839	49.7	1.8	0.0009459	21.1	1.166	896	-668	-659	D	ttctTTTCTTTTTTttat	7.67	-9.49	0	2	9
sti1	sti1	SPCC645.14c	TPR repeat protein	M&P	5.6	0.0023684	80.3	29	0.0007488	130.9	1.1095	1351	-985	-976	D	tggtTTTATTTGTTagtg	7.67	-9.49	0	1	6
smc3	psm3	SPAC10F6.09c	mitotic cohesin complex subunit Psm3	M&P	5.4	6.35e-05	29.7	2.4	2.7e-06	9.6	1.0095	765	-260	-251	R	gtttAATAAAGAAAtatt	7.67	-9.49	0	1	4
SPCC825.04c		SPCC825.04c	N-acetyltransferase	P	5.2	0.0065242	73.4	9.6	0.0001561	47.2	0.935	566	-339	-330	D	agttTTTTTTTGTTtgca	7.67	-9.49	0	1	4
SPAPB1A10.14		SPAPB1A10.14	F-box protein	M&P	5	0.0008105	45.5	3.8	0.0005696	38.3	0.667	1648	-741	-732	R	tgaaAACAAAAAAAaaaa	7.67	-9.49	0	1	15
SPAC4G9.19		SPAC4G9.19	DNAJ domain protein	M&P	4.8	0.0002861	39.4	6	0.0006362	58.9	0.9935	1586	-582	-573	R	tgcaAACAAACAAAaaac	7.67	-9.49	0	1	10
alp31	alp31	SPAC8E11.07c	tubulin specific chaperone	M&P	4.8	0.0001795	38.8	6.2	0.000205	54.2	0.9255	3166	-2601	-2592	D	atctTTTCTTTTTTtttc	7.67	-9.49	0	1	15
bgl2	bgl2	SPAC26H5.08c	glucan 1,3-beta-glucosidase	M&P	4.7	0.0012782	71.3	3.9	0.0004096	40.8	1.2745	1988	-103	-94	D	aagtTTTCTTTTTTatct	7.67	-9.49	0	1	23
SPCPB1C11.02		SPCPB1C11.02	amino acid permease family	P	3.8	0.0043298	51.7	3.8	0.0002992	36.8	0.958	1670	-631	-622	D	tcgcTTTCTTTTTTacca	7.67	-9.49	0	1	11
ssm4	ssm4	SPAC27D7.13c	p150-Glued	M	3.8	0.0001281	30.8	11.3	0.0330955	168.3	0.986	451	-18	-9	D	agccTTTCTTTTTTttca	7.67	-9.49	0	1	4
SPBC1306.02		SPBC1306.02	WD repeat protein	M	3.8	0.0010478	45.9	3.2	0.0003006	28.7	1.088	3607	-3519	-3510	D	tcttTTTCTTTCTTtgaa	7.67	-9.49	0	2	18
SPAC1002.05c	jmj2	SPAC1002.05c	zinc finger protein	M	3.7	0.00025	32.6	2.1	0.0008463	24.3	1.135	475	-106	-97	D	ttcgTTTCTTTTTTattc	7.67	-9.49	0	2	4
SPAC2G11.05c		SPAC2G11.05c	BRO1 domain protein	M	3.6	7.42e-05	27.5	2.4	0.0009028	30.9	1.0925	499	-212	-203	D	tattTTTTTTTGTTcgct	7.67	-9.49	0	1	2
cgs2	cgs2	SPCC285.09c	cAMP-specific phosphodiesterase Cgs2	M	3.4	0.0002038	36.3	2.1	0.0006506	23	1.2345	1706	-1175	-1166	R	aaggAACAAATAAAgcaa	7.67	-9.49	0	1	8
SPAC6B12.03c		SPAC6B12.03c	sequence orphan	P	3.2	0.0088215	52	4.5	0.0001047	29.4	1.015	1647	-269	-260	R	atgaAATAAAGAAActta	7.67	-9.49	0	2	13
SPCC1494.11c	Tf213pseudo	SPCC1494.11c	retrotransposable element: pseudo	M	3.1	0.000654	37.4	2.1	2.79e-05	12.2	1.2435	854	-534	-525	D	gtacTTTATTTGTTctca	7.67	-9.49	0	1	5
cdt2	cdt2	SPAC17H9.19c	WD repeat protein Cdt2	M	3	4.19e-05	19.3	1.7	0.0001223	11.7	0.9655	755	-748	-739	R	aagaAAAAAAGAAAtaat	7.67	-9.49	0	1	3
erd2	erd2	SPBP8B7.22	HDEL receptor	P	2.7	0.0006869	32.6	3.1	4.18e-05	18.3	0.914	739	-156	-147	D	acagTTTTTTTGTTgcat	7.67	-9.49	0	1	4
SPAC6C3.04	cit1	SPAC6C3.04	citrate synthase	M	2.5	1.5e-06	8.7	1.4	0.0091981	19.9	1.05	2043	-190	-181	D	cttaTTTCTTTTTTtctg	7.67	-9.49	0	3	8
SPAPJ691.02		SPAPJ691.02	yippee-like protein	P	2	0.0222171	38.6	2.9	2.23e-05	16.3	1.1065	2465	-2265	-2256	R	tctaAACAAAAAAAtaaa	7.67	-9.49	0	1	8
SPBC25H2.14		SPBC25H2.14	conserved eukaryotic protein	P	1.9	0.0233428	38.2	3.5	0.0001408	26.5	0.803	2644	-671	-662	D	gtaaTTTCTTTATTtata	7.67	-9.49	0	2	14
SPBC11G11.01	fis1	SPBC11G11.01	TPR repeat protein	M&P	34.1	4.67e-05	45.2	86.1	0.002662	203.7	1.0875	710	-330	-321	D	attcCTTCTCTGTTtcaa	6.67	-9.18	0	0	3
rad32	rad32	SPAC13C5.07	Rad32 nuclease	M	3.1	0.0004619	35.6	1.9	0.0001218	12.7	1.042	1115	-429	-420	D	atccCTTCTTGGTTcaaa	6.67	-9.18	0	0	6
SPAC11H11.03c		SPAC11H11.03c	SMR domain protein	P	1.4	0.51031	53.9	3.7	0.0001926	32	1.121	441	-321	-312	D	aattCCTCTTTGTTtaga	6.67	-9.18	0	0	3
mam2	mam2	SPAC11H11.04	pheromone p-factor receptor	P	0.9	0.457412	34.9	28.4	0.0001042	70.3	3.132	441	-133	-124	R	tctaAACAAAGAGGaatt	6.67	-9.18	0	0	3
wtf9-pseudo	wtf25	SPCC1919.06c	wtf element	M&P	10.2	0.0027995	69.3	8.6	0.0004772	78.8	0.9235	1394	-376	-367	D	tcctAATCTTTGTTatca	6.31	-8.84	0	0	11
SPBC646.17c	dic1	SPBC646.17c	dynein intermediate chain Dic1	M&P	9.9	0.0010675	65.7	4.6	3.59e-05	29.5	0.9065	339	-178	-169	D	tatcATTCTTTGTCgcgt	6.31	-8.84	0	0	5
cnp1	cnp1	SPBC1105.17	CENP-A	M	4.9	1.67e-05	22.6	2.1	0.0108583	45.9	0.9735	720	-475	-466	D	tgtaATTCTTTGTAaaag	6.31	-8.84	0	0	5
SPBC119.05c	csh3	SPBC119.05c	src (SH3) homology domain	M	2.9	7.41e-05	22.8	1.9	6.84e-05	13.4	1.086	1418	-1250	-1241	R	ttctCACAAAGAATaagc	6.31	-8.84	0	0	4
rad25	rad25	SPAC17A2.13c	14-3-3 protein Rad25	M	2.8	8.3e-06	13.8	2.1	5.7e-05	14	0.866	1658	-1600	-1591	D	tattATTCTTGGTTtatc	6.31	-8.84	0	0	6
his6		SPAC3F10.09	1-(5-phosphoribosyl)-5-[(5-phosphoribosylamino) methylideneamino]imidazole-4-carboxamide isomerase	M	20.6	0.0001039	61.2	0.7	0.0044906	18.3	0.4055	209	-40	-31	D	ttctCTTTTTTGTTttgc	6.27	-8.75	0	0	2
cdc22	cdc22	SPAC1F7.05	ribonucleoside reductase large subunit Cdc22	M	4	0.0002796	39.6	2.7	0.0003098	25.7	1.1315	1865	-695	-686	R	tcttAACAAAAAAGctaa	6.27	-8.75	0	0	10
SPAC19B12.07c		SPAC19B12.07c	zinc finger protein	M	3.7	0.0005718	47.8	1.7	0.0229827	34	1.0295	1300	-278	-269	D	tatcCTTTTTTGTTacta	6.27	-8.75	0	0	5
SPBP8B7.24c	atg8	SPBP8B7.24c	autophagy associated protein Atg8	P	2.3	0.0004915	27	2.4	7.5e-06	11	1.0235	638	-497	-488	D	agcgCTTATTTGTTtaca	6.27	-8.75	0	0	4
SPBC31F10.05		SPBC31F10.05	sequence orphan	M	12.1	0.0005504	64.5	2.4	0.0175561	53	0.7115	611	-351	-342	R	aattAACAAAAAATttca	5.91	-8.62	0	0	5
SPAC1002.02		SPAC1002.02	nucleoporin	M&P	6.7	5.09e-05	32.8	4	6.33e-05	26.7	0.7765	115	-16	-7	R	ttcaAAAAAAGAATataa	5.91	-8.62	0	0	1
mik1	mik1	SPBC660.14	mitotic inhibitor kinase Mik1	M	5.7	2.08e-05	29.5	4.4	0.0010061	46.5	0.8755	441	-433	-424	D	gcaaATTCTTTTTTtttt	5.91	-8.62	0	0	2
SPBC11G11.05	rpa34	SPBC11G11.05	DNA-directed RNA polymerase I complex subunit Rpa34	M&P	3.8	1.63e-05	21.8	2.9	0.000334	31.3	0.9235	732	-161	-152	D	ttttATTTTTTGTTtcat	5.91	-8.62	0	0	5
SPCC4G3.09c	gyp3	SPCC4G3.09c	GTPase activating protein	M	3.6	4.54e-05	22.4	2.2	0.0037555	31.2	0.969	876	-566	-557	D	acaaATTTTTTGTTtgaa	5.91	-8.62	0	0	4
SPAC17H9.18c		SPAC17H9.18c	dubious	P	2.7	0.0036284	50.8	3	1.67e-05	16.7	0.9315	225	-98	-89	D	taggATTCTTTCTTtttc	5.91	-8.62	0	0	3
mob2	mob2	SPCC970.04c	protein kinase activator Mob2	P	1.8	0.0134546	31.6	3.8	2.96e-05	23.6	1.0235	1180	-974	-965	R	tgtaAACAATGGAAattg	5.86	-8.49	0	0	4
map2	map2	SPCC1795.06	P-factor	M	9.3	1.24e-05	31.2	1.3	0.275234	52.3	0.1305	2165	-2099	-2090	D	caagTTCCTTTTTTtttc	5.46	-8.43	0	0	19
SPCC63.13		SPCC63.13	DNAJ domain protein	M	2.9	0.0003982	34.6	1.9	0.0007648	18.8	0.972	1175	-361	-352	D	accgTTCTTTTGTTgttt	5.46	-8.43	0	0	2
rec12	rec12	SPAC17A5.11	endonuclease Rec12	P	2.3	0.0267482	44.3	3.4	1.24e-05	18.2	0.8825	2062	-532	-523	R	tcttGACAAAGGAGttgg	4.47	-8.36	0	0	9
sad1	sad1	SPBC12D12.01	spindle pole body protein Sad1	M	4.5	0.0002247	40.9	2	0.522651	67.3	1.1125	3887	-2280	-2271	D	tagtGTGCTTTGTTacaa	4.33	-8.34	0	0	13
SPAC57A10.07		SPAC57A10.07	conserved protein (fungal and protazoan)	M	2.5	3.7e-06	10.2	2.2	2.43e-05	12.7	0.851	235	-125	-116	D	tcgcGTGCTTTGTTtggg	4.33	-8.34	0	0	1
SPBC18E5.07		SPBC18E5.07	proline-serine rich protein	M&P	8	0.0007055	68.7	13.1	0.0003807	57.4	1.22	1440	-1245	-1236	D	aataGTTCTTGGTTgatt	4.27	-8.24	0	0	8
SPCC1450.03		SPCC1450.03	ribonucleoprotein (RNP) complex	M&P	6	0.0019173	89.5	4.9	1.13e-05	23.4	0.733	834	-810	-801	D	aggtATCCTTTGGTgcct	4.11	-8.15	0	0	7
SPBP23A10.10	ppk32	SPBP23A10.10	serine/threonine protein kinase	M	3.1	2.14e-05	17.1	2.1	0.0005831	21.2	0.8415	289	-231	-222	D	tttaATCCTCTGTTtccc	4.11	-8.15	0	0	3
SPCC1494.05c	ubp12	SPCC1494.05c	ubiquitin C-terminal hydrolase activity	M&P	8.1	0.0006346	55.8	5	5.07e-05	27	1.0135	524	-66	-57	R	tttgAACAACGCAAtttt	4.07	-7.93	0	0	2
rec10	rec1	SPAC25G10.04c	meiotic recombination protein Rec10	M	7.6	0.0001935	41.9	4.9	0.0180535	67.1	0.964	914	-184	-175	R	tatgATCAAAGTAAccgt	4.07	-7.93	0	0	5
hsp16	hsp16	SPBC3E7.02c	heat shock protein	M	6.2	0.000657	50.6	1.9	0.0005541	19.4	1.641	1569	-470	-461	R	tgacTACAAAGTAAaaaa	4.07	-7.93	0	0	7
SPBP8B7.04		SPBP8B7.04	sequence orphan	P	5.5	0.0031756	81.1	6.2	8.65e-05	31.4	1.009	796	-454	-445	R	ttatAACACAGCAAtcgt	4.07	-7.93	0	0	2
SPBP23A10.04	apc2	SPBP23A10.04	anaphase-promoting complex subunit Apc2	M	2.5	3.82e-05	17.4	1.3	0.256624	36	0.9305	363	-122	-113	D	aacaTTACTTTGTGttat	4.07	-7.93	0	0	1
SPCC1753.05	rsm1	SPCC1753.05	RNA export factor Rsm1	M	22.5	0.0012149	82.1	2.4	0.0033811	35.2	1.2655	631	-77	-68	D	aagtTTTCTATGATaata	4.01	-7.47	0	0	2
SPBC216.02	mcp5	SPBC216.02	cortical anchoring factor for dynein Mcp5/Num1	M&P	15.2	0.0030572	78.4	15.2	3e-07	18.1	0.9765	944	-45	-36	R	aaaaGACAAAGAGAgttg	4.01	-7.47	0	0	5
SPAC17A5.18c	rec25	SPAC17A5.18c	meiotic recombination protein Rec25	M&P	9.9	0.0012368	60.5	9.3	6.4e-06	30.9	0.9155	452	-189	-180	D	ttatTCTCTTTGGTtaca	4.01	-7.47	0	0	2
SPAC1805.15c	pub2	SPAC1805.15c	ubiquitin-protein ligase Pub2	M&P	8	0.0007465	74.3	45.1	0.0183216	157.7	1.0225	724	-29	-20	D	tggtTTTCTTGGGTataa	4.01	-7.47	0	0	4
SPCC550.03c		SPCC550.03c	DEAD/DEAH box helicase	M	6.7	4.53e-05	31.6	3.5	0.0038631	48.5	1.0055	563	-164	-155	R	atatATCAACGAAAgcat	4.01	-7.47	0	0	1
SPAC17A5.01		SPAC17A5.01	peroxin-6	P	3.6	0.0039905	52.7	3.7	0.0003268	34.2	0.8475	1051	-181	-172	D	ataaTTTCGTTGTAaata	4.01	-7.47	0	0	5
SPBC800.02	whi5	SPBC800.02	cell cycle transcriptional repressor Whi5	M	3.3	0.000226	29.1	1.4	0.100761	32.3	1.003	651	-428	-419	D	aataTATCTATGTTtctg	4.01	-7.47	0	0	6
ada1	ada1	SPBC106.04	adenosine deaminase Ada1	M	3.1	0.0001012	22.9	1.6	0.0015873	17.9	0.94	530	-501	-492	D	tctgTTTCCTTGTCaaat	4.01	-7.47	0	0	2
nrf1	nrf1	SPBC21B10.04c	GTPase regulator	P	2.7	0.0129925	51.6	3.5	0.0003923	35.8	0.823	693	-472	-463	D	acgaTTTCTTAGTCactt	4.01	-7.47	0	0	1
ups	ups1	SPAC31G5.08	uroporphyrinogen-III synthase Ups1	M&P	7.4	0.0005747	62.6	4.9	3.9e-06	18.7	1.161	933	-843	-834	D	acttGTTTTTTGTTttta	3.87	-7.44	0	0	5
SPAC14C4.08	mug5	SPAC14C4.08	meiotically upregulated gene Mug5	P	2	0.0804637	52.7	2.8	0.0003513	31.4	1.108	347	-105	-96	D	gttaATCCTTTATTatac	3.71	-7.42	0	0	0
SPBC354.04		SPBC354.04	sequence orphan	M&P	7.8	0.0002966	48.4	45.5	0.0016089	128	1.2185	486	-136	-127	D	ttttTTACTTTTTTttcc	3.67	-7.35	0	0	1
SPAC1565.03		SPAC1565.03	sequence orphan	M	46.6	9e-07	29.8	1.8	0.0002387	14.5	0.6675	682	-469	-460	D	agatTCTTTTTGTTtgaa	3.61	-6.98	0	0	1
gms1	gms1	SPCC1795.03	UDP-galactose transporter Gms1	M	3	9.91e-05	26.6	2.7	0.0578047	63	0.9755	720	-431	-422	R	agaaAATACAGAAAtatg	3.61	-6.98	0	0	2
SPAC20H4.11c	rho5	SPAC20H4.11c	Rho family GTPase Rho5	M	3	0.0008433	40	2.3	3.03e-05	13.8	0.8665	826	-155	-146	D	cctaTTTATTCGTTgctt	3.61	-6.98	0	0	2
SPBC577.05c	rec27	SPBC577.05c	meiotic recombination protein Rec27	P	2.8	0.0003361	28.7	9.3	0.0014505	72.9	0.9575	213	-62	-53	R	attgAATAATGAAAcgcg	3.61	-6.98	0	0	2
SPCC737.07c		SPCC737.07c	DEAD/DEAH box helicase	P	2	0.0068701	36.2	3.8	0.003224	70.3	1.2145	217	-131	-122	R	agagAATAATGAAAtgaa	3.61	-6.98	0	0	2
pol1	pol1	SPAC3H5.06c	DNA polymerase alpha catalytic subunit	M	2.5	3.6e-05	17.2	1.3	0.135074	29.4	1.1085	331	-58	-49	D	ttaaTTTATTTTTTtgaa	3.21	-6.94	0	0	1
SPAC31G5.02		SPAC31G5.02	conserved fungal protein	P	1.5	0.0578093	28.7	2.8	6e-06	12.7	0.7905	515	-430	-421	D	ttgaTTTTTTTTTTaacg	3.21	-6.94	0	0	1
SPAC22A12.02c		SPAC22A12.02c	sequence orphan	P	1.3	0.421718	52.9	2.8	0.0001248	24.5	0.849	221	-211	-202	R	tgtgAAAAAAAAAActgt	3.21	-6.94	0	0	1
prp16	prp16	SPBC1711.17	ATP-dependent RNA helicase	M&P	4.5	0.0027209	75.9	8.6	2.57e-05	36.2	0.909	430	-123	-114	R	tttaAACATTGAAGtact	2.62	-6.76	0	0	0
SPBC14C8.08c		SPBC14C8.08c	dubious	M&P	3	0.0001416	24.7	2.4	0.0001544	23.4	1.12	3
SPBC18H10.07		SPBC18H10.07	small nuclear ribonucleoprotein (snRNP)	P	1.8	0.0566711	53.4	9.4	0.0090395	152.7	0.971	105
